# Supplementary material for: Disentangling the reproductive and metabolic transcriptional responses to diet in Drosophila melanogaster
Source: G3 (Bethesda). 2026 Jan 23;16(4):jkag020. doi: 10.1093/g3journal/jkag020 (PMC13042296; doi:10.1093/g3journal/jkag020)
Supplement: jkag020_Supplementary_Data [file jkag020_supplementary_data.zip]

Archive with 3 entries (3 files):
- Supplementary_Methods_G3-2025-406300.docx
- Supplementary_Results_1_G3-2025-406300.docx
- Supplementary_Results_2_G3-2025-406300.docx
